# Supplementary material for: Value of D-dimer in predicting various clinical outcomes following community-acquired pneumonia: A network meta-analysis
Source: PLoS One. 2022 Feb 23;17(2):e0263215. doi: 10.1371/journal.pone.0263215 (PMC8865637; doi:10.1371/journal.pone.0263215)
Supplement: S1 Table — (XLSX) [file pone.0263215.s014.xlsx]

## Sheet: Sheet1
					Extracted continuous data of d-dimer levels
					study	Author	year	n1	mean1	d1	n2	mean2	d2
				Figure 2-3, supplement figure 2	Severity
					1	Shilon	2003	21	1470	1050	46	710	790
					2	Querol-Ribelles	2004	100	906.29	1277.73	202	148.53	1872.6
					3	Özlem	2004	14	2438.1	2158.1	37	912.6	512.6
					4	Mikaeilli	2009	32	14815	2981.77	28	5328.57	3252.46
					5	Agapakis	2010	40	710.22	185.05	37	338.61	236.99
					6	Arslan	2010	36	896.37	390.3	24	337.34	195.08
					7	Snijders	2012	34	2166	1258	113	1630	1197
					8	Desa	2014	55	1739.78	1379.86	74	678.61	524.02
					9	Marinkovic1	2016	44	3266.5	1292.3	148	1646.6	1204
					10	Jin	2018	95	610	250	90	300	210
					11	Pertseva	2019	27	2913.31	3080.41	36	1796.4	1506.0139
					12	Mancillas	2020	41	2620.93	1282.96	20	1033.39	942.256
				Figure 4, Supplement Figure 3,5	Mortality
						Mikaeilli	2009	12	13.71	4.83	48	9.56	5.61
						Desa	2014	13	2498.38	1248.83	116	966.44	968.73
						Pereira	2019	38	6.4992	8.1812	69	4.4858	5.1933
						Querol-Ribelles	2004	16	3786	2646	107	1609	1808
						Salluh	2011	14	2271	955.8	76	1234	817
						Shilon	2003	3	1420	1050	65	930	940
						Snijders	2012	8	3025	2105	139	1680	1128
						Kobayashi1	2016	27	1120	1050	3126	660	430
						Chen	2020	73	2275.08	2329.36	106	1405.91	1337.82
						Mancillas	2020	4	3796.68	1379.27	57	1998.36	1619.99
				Supplement Figure 6	Pulmonary Embolism
						David	2001	52	3592	3798	19	2695	2908
						Marinkovic1	2016	44	3266.5	1292.3	148	1646.6	1204
						Paparoupa	2016	45	7.2	8.27	45	3.16	4.67
				Supplement Figure 9	Ventilator
						Mikaeilli	2009	20	14.07	4.35	40	9.56	5.62
						Querol-Ribelles	2004	17	3208	4338	274	988	1822
						Mancillas	2020	12	3300.39	1647.01	49	1771.51	1351.86
				Supplement Figure 8	Healthy participants vs CAP patients
						Özlem	2004	14	2438.1	2158.1	17	387.94	99.56
						AGAPAKIS	2010	37	338.61	236.99	31	282.61	147.86
						Arslan	2010	24	337.34	195.08	24	161.3	38.1
						Jin	2018	90	0.3	0.21	92	0.08	0.19
						Pertseva	2019	10	2713.9	344.001	36	1796.4	1506.0139
						Krykhtina	2019	75	2686.8	3277.43	16	635.707	848.586
					Extracted adjusted ORs and 95% confidence intervals of dimer levels
						Author	year	n	ORs	Upper 95% CI	Lower 95% CI
				Supplement Figure 1	Severity
						Snijders	2012	90	1.07	1.01	1.13
						Li	2018	86	1.936	1.075	3.212
				Supplement Figure 4	Mortality
						Pereira	2019	107	2.184	1.352	3.53
						Dai	2018	520	5.026	1.395	18.108
						Mancillas	2020	61	7.4	0.49	112
					Pulmonary Embolism	David castro	2001	52	0.25	-0.28	0.37
						Paparoupa	2016	45	0.6	0.18	1.02
						Hale	2016	72	0.41	0.07	0.75
				Figure 5, Supplement figure 7	Extracted data of d-dimer levels for diagnostic meta-analysis of pulmonary embolism
						Author	year	true positive	false positive	false negative	true negative	cutoff
						Hale	2016	29	3	9	31	2200
						David castro	2001	6	2	27	17	9500
						Ho	2013	64	1	41	366	400
						Kline	2012	118	408	8	144	500
						Luo	2014	13	18	2	13	500
						Paparoupa	2016	41	34	4	11	1000
						Zhang	2015	46	13	34	45	2500
				Figure 6, Supplement figure 10, 11, 12, 13	Extracted continuous data of d-dimer levels for network meta-analysis
						id	author	year	t	n	mean	d
						1	Özlem	2004	1	17	387.94	99.56
						1	Özlem	2004	2	37	912.6	512.6
						1	Özlem	2004	3	14	2438.1	2158.1
						2	AGAPAKIS	2010	1	31	282.61	147.86
						2	AGAPAKIS	2010	2	37	338.61	236.99
						2	AGAPAKIS	2010	3	40	710.22	185.05
						3	Arslan	2010	1	24	161.3	38.1
						3	Arslan	2010	2	24	337.34	195.08
						3	Arslan	2010	3	36	896.37	390.3
						4	Jin	2018	1	92	0.08	0.19
						4	Jin	2018	2	90	0.3	0.21
						4	Jin	2018	3	95	610	250
						5	Pertseva	2019	1	10	2713.9	344.001
						5	Pertseva	2019	2	36	1796.4	1506.0139
						5	Pertseva	2019	3	27	2913.31	3080.41
						6	Krykhtina	2019	1	16	635.707	848.586
						6	Krykhtina	2019	2	75	2686.8	3277.43
						7	Shilon	2003	2	46	710	790
						7	Shilon	2003	3	21	1470	1050
						7	Shilon	2003	6	3	1420	1050
						8	Querol-Ribelles	2004	2	202	148.53	1872.6
						8	Querol-Ribelles	2004	3	100	906.29	1277.73
						8	Querol-Ribelles	2004	4	17	3208	4338
						8	Querol-Ribelles	2004	6	16	3786	2646
						9	Mikaeilli	2009	2	28	5328.57	3252.46
						9	Mikaeilli	2009	3	32	14815	2981.77
						9	Mikaeilli	2009	4	20	14070	4350
						9	Mikaeilli	2009	6	12	13710	4830
						10	Snijders	2012	2	113	1630	1197
						10	Snijders	2012	3	34	2166	1258
						10	Snijders	2012	6	8	3025	2105
						11	Desa	2014	2	74	678.61	524.02
						11	Desa	2014	3	55	1739.78	1379.86
						11	Desa	2014	6	13	2498.38	1248.83
						12	Mancillas	2020	2	20	1033.39	942.256
						12	Mancillas	2020	3	41	2620.93	1282.96
						12	Mancillas	2020	4	49	1771.51	1351.86
						12	Mancillas	2020	6	4	3796.68	1379.27
						13	Marinkovic1	2016	2	148	1646.6	1204
						13	Marinkovic1	2016	5	44	3266.5	1292.3
						14	David	2001	2	19	2695	2908
						14	David	2001	5	52	3592	3798
						15	Paparoupa	2016	2	45	3.16	4.67
						15	Paparoupa	2016	5	45	7.2	8.27
						16	Pereira	2019	2	69	4.4858	5.1933
						16	Pereira	2019	6	38	6.4992	8.1812
						17	Salluh	2011	2	76	1234	817
						17	Salluh	2011	6	14	2271	955.8
						18	Kobayashi1	2016	2	3126	660	430
						18	Kobayashi1	2016	6	27	1120	1050
						19	Chen	2020	2	106	1405.91	1337.82
						19	Chen	2020	6	73	2275.08	2329.36
